# Supplementary material for: The Abundance of Human Milk Oligosaccharide (HMO)-Metabolizing Genes in Fecal Samples from Six-Month-Old Human Infants
Source: Microorganisms. 2021 Jun 22;9(7):1352. doi: 10.3390/microorganisms9071352 (PMC8307860; doi:10.3390/microorganisms9071352)
Supplement: Supplementary file 1 [file microorganisms-09-01352-s001.zip]

Archive with 1 entries (1 files):
- microorganisms-1240329-supplementary.pdf
